# Supplementary material for: Structural and Optical Properties of NiO/ZnS Core–Shell Nanostructures for Efficient Quantum Dot Light-Emitting Diodes
Source: Materials (Basel). 2023 Jul 20;16(14):5106. doi: 10.3390/ma16145106 (PMC10383065; doi:10.3390/ma16145106)
Supplement: Supplementary file 1 [file materials-16-05106-s001.zip]

Archive with 1 entries (1 files):
- materials-2467526-supplementary.pdf
